# Supplementary material for: Insight into the Postbiotic Potential of the Autochthonous Bacteriocin-Producing Enterococcus faecium BGZLM1-5 in the Reduction in the Abundance of Listeria monocytogenes ATCC19111 in a Milk Model
Source: Microorganisms. 2023 Nov 23;11(12):2844. doi: 10.3390/microorganisms11122844 (PMC10745621; doi:10.3390/microorganisms11122844)
Supplement: Supplementary file 1 [file microorganisms-11-02844-s001.zip]

Archive with 1 entries (1 files):
- microorganisms-2667805-supplementary.pdf
